# Supplementary material for: Treatment of Critical Size Femoral Bone Defects with Biomimetic Hybrid Scaffolds of 3D Plotted Calcium Phosphate Cement and Mineralized Collagen Matrix
Source: Int J Mol Sci. 2022 Mar 21;23(6):3400. doi: 10.3390/ijms23063400 (PMC8949113; doi:10.3390/ijms23063400)
Supplement: Supplementary file 1 [file ijms-23-03400-s001.zip]

Archive with 1 entries (1 files):
- ijms-1641142-supplementary.pdf
